# Supplementary material for: Global gene expression analysis of the response of physic nut (Jatropha curcas L.) to medium- and long-term nitrogen deficiency
Source: PLoS One. 2017 Aug 17;12(8):e0182700. doi: 10.1371/journal.pone.0182700 (PMC5560629; doi:10.1371/journal.pone.0182700)
Supplement: S1 Table — (XLSX) [file pone.0182700.s007.xlsx]

## Sheet: Additional file 1 Table S1
S1 Table. Sequences of primers used for RT-qPCR. Table. Sequences of primers used for RT-qPCR.
Gene ID	Annotation	Forward Primer	Reverse Primer
JCGZ_05465	NRT2.1	TGGCTAATCTCCTTGCTCGTCCTT	CGCTCCTCCTAATGTTTGAAGAATCCA
JCGZ_20799	NRT1.1	TTGCTTGCTTGGTGGCTTCGT	AAGTGCGGTTGAGATAGTCAGGATTG
JCGZ_12036	NR	TTCCTCCAGCGACGACGAAGAA	CAGTTGTCAGCCGTTCCTTCATCT
JCGZ_01599	NIR	AGATACTTACGGCTCTGGTGAACTCA	ATAGGCGGCTCTGGTGAGAACTT
JCGZ_17788	NRT2.5	CCTTGAGTGCTTCCATTGCTGTC	TCCACCACCTCCTGTCATTCCT
JCGZ_25782	UBC25	GGTTGTCCTGTGCGATGTAATGG	AGTTCCTGCTATACTGGTAGAGATCC
JCGZ_14732	UBC35	CTGCTCTTCAGATCCGAACTGTACT	TCCAATGCTTAGCGATGTTCTCAGA
JCGZ_24688	LOX4	CGCTGATGACCTTACCTCAATCCT	GCTTGTAACAGACTTGGCAATGCT
JCGZ_04368	AOS	GCGTTGTGGTTGTGCTTGATGG	AGGTTCTTGAGTTGAGTGTGCTTAGT
JCGZ_07478	OPR3	TGACTATGGTGGATCAATCAACAACAG	GAGTGACATGGAGATAGGCGAGTT
JCGZ_22518	JMT	ACTCCTTCAACATTCCTCAA	CTGCGATGATTGTCTGGTA
	JcActin	TAATGGTGTCCCTCTGGATGTG	AGAAAAGAAAAGAAAAAAGCAGC
