# Supplementary material for: Global gene expression analysis of the response of physic nut (Jatropha curcas L.) to medium- and long-term nitrogen deficiency
Source: PLoS One. 2017 Aug 17;12(8):e0182700. doi: 10.1371/journal.pone.0182700 (PMC5560629; doi:10.1371/journal.pone.0182700)
Supplement: S2 Table — Values are gived as log2(TPMtreatment/ TPMcontrol), R, root; L, leaves. (XLSX) [file pone.0182700.s008.xlsx]

## Sheet: Additional file 2 Table S2
S2 Table. DEGs identified in roots and/or leaves after 2 d and/or 16 d of N deficiency. Values are gived as log2(TPMtreatment/ TPMcontrol), R, root; L, leaves.
Gene ID	R2d-1	R2d-2	L2d-1	L2d-2	R16d-1	R16d-2	L16d-1	L16d-2	Gene description	Symbol	Locusname	E-value
Transport
JCGZ_11162	2.05	1.21	1.66	0.42	1.17	2.21	1.12	2.31	Cationic amino acid transporter 5	CAT5	AT2G34960	0
JCGZ_20799	1.68	-0.54	2.09	-0.1	-5.37	-1.42	3.18	3.22	Nitrate transporter 1.1	NRT1.1	AT1G12110	0
JCGZ_21250	-1.12	-1.66	-0.87	0.03	0.76	0.9	1.66	1.71	Glucose-6-phosphate/phosphate translocator 2	GPT2	AT1G61800	1e-165
JCGZ_26029	1.99	1.04	1.56	2.6	0.32	-0.03	0.17	-0.62	SLAC1 homologue 3	SLAH3	AT5G24030	1e-176
JCGZ_16599	2.54	3.05	1.39	1.51	1.71	3.24	1.06	-0.15	NUCLEOBASE CATION SYMPORTER 1		AT5G03555	2e-83
JCGZ_16430	1.69	2.46	1.27	1.48	0.92	0.99	-0.96	0.5	Aluminum sensitive 3	ALS3	AT2G37330	1e-118
JCGZ_06316	-1.65	-1.13	-0.87	0.02	-0.78	-1.07	-1.97	-2.1	Nitrate transporter	NRT1.6	AT1G52190	0
JCGZ_08965	1.48	0.9	1.76	1.28	2.25	2.41	1.65	1.91	Oligopeptide transporter 5	OPT5	AT4G26590	0
Processing and regulation of RNA
JCGZ_11250	-1.71	-1.16	0.43	-1.05	-1.14	-0.49	1.69	1.06	U2 auxiliary factor small subunit	U2AF35A	AT1G27650	4e-81
JCGZ_08742	3.01	2.27	1.08	1.02	1.67	3.4	1.5	2.39	Nuclear transcription factor Y subunit A-10	NF-YA10	AT5G06510	2e-45
JCGZ_14233	1.27	2.87	1.55	1.61	2.66	0.97	2.93	2.52	MYB-related protein 3	MYB3	AT1G22640	1e-54
JCGZ_07608	-0.73	1.74	3.52	3.61	1.27	1.87	7.19	3.11	R2R3 MYB transcription factor	MYB7	AT2G16720	3e-50
JCGZ_02792	1.57	1.41	1.83	-0.54	0.16	-0.31	2.71	1.33	MYB proto-oncogene protein	MYB4	AT4G38620	1e-70
Amino acid metabolism
JCGZ_07030	1.46	1.53	1.76	1.82	2.02	1.4	2.35	1.71	Sarcosine oxidase	SOX	AT2G24580	1e-169
JCGZ_16092	2.93	2.26	2	1.23	3.48	2.85	3.17	2.68	Asparaginase B1	ASPGB1	AT3G16150	1e-158
JCGZ_23544	1.15	2.6	1.5	2.61	1.5	0.17	2.52	0.87	l-allo-threonine aldolase, putative	LTAA	AT3G04520	1e-151
Protein metabolism
JCGZ_05903	-1.73	-1.14	-1.43	-1.48	-1.04	-1.13	-0.35	1.24	Ribosomal protein S7e family protein		AT1G48830	9e-89
JCGZ_24548	2.14	1.1	1.27	-1.98	0.19	-0.92	2	1.7	Sigma factor binding protein 1	SIB1	AT3G56710	1e-09
JCGZ_07696	0.64	1.54	1.73	1.72	2.18	1.25	2.65	2	Gamma vacuolar processing enzyme	GAMMA-VPE	AT4G32940	0
JCGZ_08649	3.87	0.81	-0.49	-5.95	-1.23	-3.88	4.7	2.19	Serine protease inhibitor		AT5G43580	3e-13
JCGZ_21443	1.34	1.78	0.82	0.11	1	2.67	1.61	2.12	Phosphate 2	UBC24	AT2G33770	0
Cell wall
JCGZ_19059	-1.51	-1.25	0.28	-0.36	-0.9	-0.49	-4.6	-6.68	Polygalacturonase	PGLR4	AT1G48100	0
JCGZ_15624	-1.06	-1.74	-0.59	-0.36	-3.08	-1.69	-3	-2.8	Expansin A1	EXP1	AT1G69530	8e-95
JCGZ_26912	-0.01	-3.26	0.51	-0.16	-4.39	-1.49	-3.06	-2.02	Xyloglucan endotransglucosylase/hydrolase 5	XTH5	AT5G13870	1e-150
JCGZ_04732	5.54	8.05	-0.38	0	0.85	0.32	4.05	3.73	Pectinesterase	PME6	AT1G23200	1e-164
JCGZ_23829	-1.57	-1.68	0.38	-6.33	-0.05	-1.75	2.06	3.72	Pectinesterase	PME35	AT3G59010	1e-169
Development
JCGZ_02450	2.75	1.81	0.69	1.26	0.5	-0.62	1.15	1.56	Serine-type endopeptidase inhibitors		AT1G72060	2e-18
JCGZ_08772	1.62	1.87	0.74	-0.78	0.72	0.2	2.33	2.46	Late embryogenesis abundant (LEA) hydroxyproline-rich glycoprotein family	YLS9	AT2G35980	1e-52
JCGZ_16170	1.99	4.42	4.08	-0.86	2.47	0.85	2.92	2.19	Major facilitator superfamily protein		AT2G39210	0
JCGZ_26399	0.59	0.92	1.39	-0.7	1.37	2.35	1.63	1.22	NAC domain-containing protein 83	NAC83	AT5G13180	3e-60
C1-metabolism
JCGZ_26783	-1.24	-0.63	0.27	-0.59	-1.14	-1.06	-2.36	-1.11	Dihydrofolate reductase / thymidylate synthase	DRTS	AT2G16370	0
Stress
JCGZ_02620	1.59	1.03	0.75	0.55	1.1	1.57	1.57	1.36	NB-ARC domain-containing disease resistance protein		AT3G14470	1e-116
JCGZ_15162	1.36	1.49	2.07	-1.77	-0.45	0.13	2.13	2.5	DNAJ-like 20	J20	AT4G13830	2e-38
JCGZ_18894	-0.98	-0.04	-0.79	-2.22	-1.75	-1.09	-2.08	-1.12	Drought-induced 21	DI21	AT4G15910	6e-19
JCGZ_25969	-0.09	-0.8	-5.99	-3.61	-1.98	-2.34	-6.41	-2.53	BURP domain-containing protein	RD22	AT5G25610	1e-47
Secondary metabolism
JCGZ_23012	1.33	1.34	0	0	0.48	0.29	8.5	2.63	1-deoxy-D-xylulose-5-phosphate synthase	DXS	AT4G15560	0
JCGZ_07452	-0.56	1.07	3.52	4.26	-1.72	-1.6	4.2	2.76	Penylalanine ammonia-lyase	PAL4	AT3G10340	0
JCGZ_18383	2.12	1.99	0.77	-1.08	-0.32	-1.39	1.59	2.42	2-oxoglutarate (2OG) and Fe(II)-dependent oxygenase superfamily protein	DMR6	AT5G24530	1e-147
Hormone metabolism
JCGZ_07377	1.72	1.81	1.61	1.17	0.5	0.58	2.25	1.42	ABA INSENSITIVE 1		AT4G26080	3e-81
JCGZ_22158	1.75	2.16	-0.32	2.15	0.81	0.51	4.63	3.82	Jasmonate O-methyltransferase	JMT	AT1G19640	5e-88
Redox
JCGZ_07656	1.08	1	2.85	1.27	2.48	2.34	3.42	1.54	Thioredoxin superfamily protein		AT4G33040	2e-38
JCGZ_23425	0.74	0.59	0.37	1.68	1.16	1.17	2.39	1.08	Copper/zinc superoxide dismutase 1	SOD1	AT1G08830	3e-63
JCGZ_20716	0.61	0.74	1.16	2.03	1.57	1.39	3	1.55	Copper chaperone for SOD1	CCS	AT1G12520	1e-114
Misc
JCGZ_19649	-1.92	-0.26	-0.81	1.1	-1.14	-1.09	-1.67	-1.56	cellulase	CEL	AT4G39010	0
JCGZ_20761	1.31	1.96	1.52	1.48	3.75	3.41	4.87	2.53	Primary-amine oxidase	AMO	AT4G12290	0
JCGZ_12471	1.25	1.05	1.14	-0.46	0.08	-0.38	3.45	2	Isoflavone 2'-hydroxylase-like	CYP81D8	AT4G37370	1e-148
JCGZ_16064	2.48	1.38	1.44	0.03	1.04	0.01	1.64	2.52	CYTOCHROME P450, FAMILY 81, SUBFAMILY D, POLYPEPTIDE 8	CYP81D8	AT4G37370	1e-143
JCGZ_15821	2.1	1.58	-0.09	0.09	1.97	0.33	1.35	3.02	Alcohol dehydrogenase-like 2	ADHL2	AT1G22440	1e-134
JCGZ_08339	-1.91	0.45	-1.6	-1.22	-1	-1.54	-1.5	1.38	Peroxidase precursor	PER12	AT1G71695	1e-126
Metal handling
JCGZ_00425	1.93	1.65	2.89	3.69	0.49	0.88	-0.94	3.35	ferretin 1	FER1	AT5G01600	1e-79
Signalling
JCGZ_19861	2.19	1.08	0.89	0.38	0.8	0.21	2.56	1.99	cium-binding EF-hand family protein		AT5G39670	3e-37
JCGZ_05600	1.2	1.18	0.64	0.35	0.27	-0.08	2.33	2.74	mitogen-activated protein kinase 3	MPK3	AT3G45640	0
Lipid metabolism
JCGZ_20426	-1.08	0.77	0.94	0.46	1.21	1.11	-3.15	-2.87	3-oxoacyl-(acyl-carrier-protein) synthase II	KAS1	AT5G46290	0
JCGZ_27082	-1.64	-1.5	-1.26	-0.9	-1.68	-1.92	-2.39	-1.75	Phosphoethanolamine N-methyltransferase	PEAMT	AT3G18000	0
JCGZ_07296	0.03	0.3	0.49	-0.01	-1.14	-1.71	-1.25	-1.37	alpha/beta-Hydrolases superfamily protein		AT2G44970	1e-129
TCA
JCGZ_17777	-0.72	0.72	-0.99	1.45	1.19	1.08	1.03	1.4	ATP-citrate lyase A-1	ACLA-1	AT1G10670	0
Not assigned
JCGZ_08881	0.73	-2.14	-6.5	-0.87	-4.16	-4.45	-3.61	-3.96	Phosphorylase superfamily protein		AT4G24340	8e-38
JCGZ_15855	1.29	1.52	1.83	2	2.2	1.69	1.8	0.46	Serine hydrolase		AT4G24380	1e-90
JCGZ_21788	1.79	2.01	2.11	0.43	1.88	2.9	1.47	2.4	nodulin MtN21 /EamA-like transporter family protein	UMAMIT36	AT1G70260	1e-110
JCGZ_12272	-0.99	-1.12	-0.66	-0.29	-1.55	-1.65	-1.5	-1.82	Protein of unknown function (DUF607		AT2G23790	1e-108
JCGZ_04900	-1.67	1.29	-1.36	-1.19	-2.28	-2.45	-1.52	0.55	maternal effect embryo arrest 14	MEE14	AT2G15890	3e-53
JCGZ_08074	-1.78	1.7	0.44	-1.24	-1.55	-1.65	-3.53	-5.16	Protein of unknown function		AT4G38260	1e-65
JCGZ_07521	1.84	1.01	0.35	-1.08	1.97	2.02	1.14	1.19	Pectinesterase	PME54	AT5G20860	1e-124
JCGZ_25169	-1.35	-1.73	2.28	0.24	0.71	-0.49	3.02	1.17	response to low sulfur 2	LSU2	AT5G24660	1e-14
JCGZ_04389	2.04	2.48	3.27	-0.71	3.59	4.1	3.37	3.97	Protein of unknown function (DUF607		AT5G42610	2e-81
JCGZ_01450	0.85	1.84	1.72	0	-1.33	-1.03	3.27	4.21	Calcium-dependent lipid-binding (CaLB domain) family protein		AT3G55470	4e-45
JCGZ_16032	1.93	0.35	0.09	1.8	1.06	1.45	1.27	1.17	ARM repeat superfamily protein		AT3G01400	1e-157
JCGZ_25948	0.02	1.37	4.81	1.81	2.81	1.22	1.69	3.66
JCGZ_25260	1.14	1.66	-0.24	0.29	1.17	-0.08	1.73	2.88	unknown protein		AT1G31130	4e-47
JCGZ_00232	2.2	1.78	1.35	-0.07	0.39	0.16	1.96	1.18	Protein of unknown function		AT3G02430	1e-53
JCGZ_16500	6.15	3.23	1.87	-1.12	-1.35	-0.26	2.45	1.52	unknown protein		AT5G03210	0.023
JCGZ_26868	-1.53	-1.15	-1.17	-1.5	-1.08	-1.13	-0.48	0.11	unknown protein		AT2G31410	2e-47
JCGZ_03320	0.32	-1.15	-4.4	-3.76	-1.11	-1.17	-0.17	-1.24	unknown protein		AT3G56360	1e-39
JCGZ_00614	-1.36	-1.08	-0.65	-0.02	-1.94	-1.17	-1.41	-1.39
JCGZ_02913	-3.9	1.58	2.09	-0.98	-1.8	-1.8	-2.35	-2.32
JCGZ_12648	-1.01	-1.93	-0.63	-1.16	-2.52	-1.71	-4.32	-3.59
JCGZ_04106	0.78	-0.66	-0.26	1.03	-1.15	-1.23	-2.12	-1.07
JCGZ_16846	0.25	-0.64	-1.12	-1.25	-1.12	-1.61	-0.96	-2.61
JCGZ_02320	1.43	-1.16	-1.55	-1.66	-1.2	-1.48	0.15	1.65
JCGZ_04890	-0.96	-2.1	-3.62	-2.09	-3.82	-3.73	-6.1	-2.3
