# Supplementary material for: Global gene expression analysis of the response of physic nut (Jatropha curcas L.) to medium- and long-term nitrogen deficiency
Source: PLoS One. 2017 Aug 17;12(8):e0182700. doi: 10.1371/journal.pone.0182700 (PMC5560629; doi:10.1371/journal.pone.0182700)
Supplement: S3 Table — (XLSX) [file pone.0182700.s009.xlsx]

## Sheet: Additional file 3 Table S3
S3 Table. DEGs involved in N absorption, water and solute channels, and transport in roots.
Gene ID	2d-1	2d-2	16d-1	16d-2	Gene description	Synonym	Tair10 ID	E-value	Character description
Nitrate transporters
JCGZ_05465	5.27	3.74	1.69	3.49	Nitrate transporter 2.1,	NRT2.1	AT1G08090	0	High-affinity
JCGZ_20799	1.68	-0.54	-5.37	-1.42	Nitrate transporter 1.1,	NRT1.1	AT1G12110	0	Dual-affinity
JCGZ_06316	-1.65	-1.13	-0.78	-1.07	Nitrate transporter 1.11,	NRT1.11	AT1G52190	0	Low affinity
Ammonium transporters
JCGZ_23575	1.55	1.03	0.14	0.36	Ammonium transporter 1;2	AMT1;2	AT1G64780	0	High affinity
JCGZ_21860	-0.34	0.89	1.96	2.9	Ammonium transporter 2;1	AMT2;1	AT2G38290	1e-147	High affinity
JCGZ_12900	0.69	1.57	1.25	1.24	Ammonium transporter 1;1,	AMT1;1	AT4G13510	0	Plasma membrane localized
Aquaporins
JCGZ_06324	-0.52	-0.64	-1.39	-1.16	Aquaporin TIP	TIP2;1	AT3G16240	3e-95	Water channel and ammonium (NH3) transporter, localized to vacuolar membrane
JCGZ_05655	2.74	0.43	-3.15	-2.13	Tonoplast intrinsic protein 1;3	TIP1;3	AT4G01470	1e-110	Water and urea channels, localized to vacuole membrane
JCGZ_03415	0.75	0.44	-1.85	-1.98	Aquaporin TIP2;3	TIP2;3	AT4G17340	1e-99	Water channel activity, localized to vacuole membrane
JCGZ_19849	1.85	1.08	-0.97	-0.48	Aquaporin NIP4;2	NIP4;2	AT5G37820	2e-62	Water channel activity, localized to cytoplasm membrane
Amino acid transporters
JCGZ_12112	2.32	1.38	1.41	1.72	Amino acid permease 3	AAP3	AT1G77380	0	Transports basic amino acids
JCGZ_11162	2.05	1.21	1.17	2.21	Cationic amino acid transporter 5	CAT5	AT2G34960	0	Uptake of Lys, Arg and Glu, Plasma membrane localized
JCGZ_02669	1.47	0.84	1.43	1.81	Cationic amino acid transporter 2	CAT2	AT1G58030	0	Localized to the tonoplast
JCGZ_19290	1.99	1.14	4.85	0.77	Bidirectional amino acid transporter 1	BAT1	AT2G01170	1e-110	Localized in the vascular tissues, export Ala, Arg, Glu and Lys, GABAs from the phloem into sink tissue
JCGZ_11795	-0.82	-0.07	-2.34	-1.78	Amino acid transporter	AAT	AT3G30390	1e-161
Peptide and oligopeptide transporters
JCGZ_08965	1.48	0.9	2.25	2.41	Oligopeptide transporter 5	OPT5	AT4G26590	0
JCGZ_25283	-1.39	-1.16	-0.58	-0.11	Peptide transporter	PTR5	AT5G01180	0	Dipeptide transporter
Sugar transporters
JCGZ_23988	0.75	0.45	1.33	1.25	Organic cation/carnitine transporter 1	OCT1	AT1G73220	1e-174	Polyamine transport
JCGZ_03978	1.89	0.14	1.69	1.03	Sugar transporter	STP7	AT4G02050	0	Carbohydrate transmembrane transporter
JCGZ_02202	1.02	1.12	-0.18	-0.37	Sugar transporter	STP14	AT1G77210	0	Monosaccharide transport
Sulphate transporters
JCGZ_02221	-0.105161	-0.954367	-1.50018	-2.11725	Sulfate transporter 3;1	SULTR3;1	AT3G51895	0	Chloroplast-localized
JCGZ_13227	-0.01	-0.23	-6.09	-1.58	Sulfate transporter 3;5	SULTR3;5	AT5G19600	0
JCGZ_24086	0.14	1.39	2.89	3.96	Slufate transporter 2;1	SULTR2;1	AT5G10180	0	Low-affinity
Phosphate transporters
JCGZ_15643	1.49	1.52	-0.52	-0.77	EXS (ERD1/XPR1/SYG1) family protein		AT1G14040	0
Metabolite transporters at the membrane
JCGZ_21250	-1.12	-1.66	0.76	0.9	Glucose-6-phosphate/phosphate translocator 2	GPT2	AT1G61800	1e-165
JCGZ_21837	2.17	1.18	1.17	1.74	Translocase of the outer mitochondrial membrane 6	TOM6	AT1G49410	0
JCGZ_21191	0.81	-0.41	-1.45	-2.31	SLAC1 homologue 1	SLAH1	AT1G62280	2e-67	Plasma membrane localized
JCGZ_07623	-3	2.03	-1.97	-5.74	Mitochondrial substrate carrier family protein		AT1G72820	1e-123	Mitochondrial inner membrane
JCGZ_26029	1.99	1.04	0.32	-0.03	SLAC1 homologue 3	SLAH3	AT5G24030	1e-176
Metal transporters
JCGZ_12123	2.5	2.42	1.66	1.25	NRAMP metal ion transporter 6	NRAMP6	AT1G15960	1e-135
JCGZ_12124	3.52	2.51	0.32	-0.47	NRAMP metal ion transporter 1	NRAMP1	AT1G80830	1e-168	Iron homeostasis
JCGZ_09060	-0.55	-0.68	-2.04	-1.13	Zinc/iron transporter	ZIP5	AT2G32270	5e-89
JCGZ_16430	1.69	2.46	0.92	0.99	Aluminum sensitive 3	ALS3	AT2G37330	1e-118
JCGZ_20507	1.36	1.03	0.78	-0.12	Cation/H+ exchanger 18	CHX18	AT5G41610	0
JCGZ_23754	1.28	-2.73	-2.7	-3.07	Copper transporter 1	COPT1	AT5G59030	2e-32
JCGZ_02960	1.84	-0.41	-2.18	-3.11	ZRT/IRT-like protein 2		AT5G59520	1e-96	Regulated by copper
JCGZ_01049	-0.95	-0.85	-3.17	-1.37	Zinc transporter	ZIP11	AT1G55910	1e-112
Unspecified cationtransporters
JCGZ_13346	2.73	1.43	1.12	1.42	Nucleoside transporter family protein		AT1G02630	3e-60	Nucleoside transmembrane transport
JCGZ_02026	-1.77	-1.61	-0.31	-0.26	Sodium hydrogen exchanger 2	NHX2	AT3G05030	2e-83	Regulating stomatal closure
JCGZ_06986	-1.67	-1.4	-1.31	-0.04	ChaC-like family protein	GGCT2;1	AT5G26220	2e-91
JCGZ_13697	1.07	1.45	1.39	1.25	Sodium/sulphate symporter; tonoplast sodium-dependent dicarboxylate transporter	TDT	AT5G47560	0	Tonoplast malate/fumarate transport
Potassium transporters
JCGZ_17717	0.56	1.09	1.93	1.17	Potassium transporter	KUP6	AT1G70300	0
JCGZ_22541	1.06	2.26	0.12	0.06	STELAR K+ outward rectifier	SKOR	AT3G02850	0
ABC transporters
JCGZ_11602	1.38	1.3	0.56	0.84	ATP-binding cassette (ABC) transporter	ABCA7	AT3G47780	0
JCGZ_09076	-0.68	-0.13	-1.14	-1.36	Non-intrinsic ABC protein 9	NAP9	AT5G02270	1e-144
JCGZ_08715	-0.7	0.64	-1.57	-1.11	ATP-binding cassette (ABC) transporter	ABCG22	AT5G06530	0
Unspecified anion transporters
JCGZ_06203	1.69	1.95	-0.74	1.81	HCO3- transporter family	BOR4	AT1G15460	0	Efflux-type boron transport
Cyclic nucleotide or calcium regulated channel
JCGZ_00706	-0.95	0.68	1.53	1.77	Cyclic nucleotide-gated cation channel 4	CNGC4	AT5G54250	0
Misc transporters
JCGZ_02643	2.45	1.01	2.07	1.1	MATE efflux family protein		AT1G33110	1e-161	Antiporter activity, drug transmembrane transport
JCGZ_04470	0.57	0.66	1.45	1.24	Phosphatidylinositol transporter	PHIT	AT2G21520	0	Intracellula
JCGZ_21228	-1.95	-1.51	-1.76	-1.08	MATE efflux family protein		AT3G21690	1e-102	Antiporter activity, drug transmembrane transport
Note: The values were represented as log2(TPMtreatment/ TPMcontrol)
