# Supplementary material for: Global gene expression analysis of the response of physic nut (Jatropha curcas L.) to medium- and long-term nitrogen deficiency
Source: PLoS One. 2017 Aug 17;12(8):e0182700. doi: 10.1371/journal.pone.0182700 (PMC5560629; doi:10.1371/journal.pone.0182700)
Supplement: S4 Table — (XLSX) [file pone.0182700.s010.xlsx]

## Sheet: Additional file 4 Table S4
S4 Table. DEGs related to in N reutilization in roots.
Gene ID	2d-1	2d-2	16d-1	16d-2	Gene description	Synonym	Tair 10 ID	E-value
N assimilation
JCGZ_12036	-0.79	-0.46	-2.71	-1.35	Nitrate reductase	NR	AT1G37130	0
JCGZ_01599	0.21	-0.64	-1.27	-1.6	Nitrite reductase 1	NIR1	AT2G15620	0
JCGZ_24224	1.43	0.82	1.61	1.51	Glutamine synthetase	GS	AT5G35630	0
JCGZ_25982	-1.17	-1.19	-0.18	-1.19	Glutamate synthase	GOGAT	AT5G53460	0
Organic acid synthesis
JCGZ_04841	-1.39	0.09	-1.59	-1.85	Glutamate decarboxylase 1	GAD1	AT5G17330	0
JCGZ_00375	-2.36	0.37	-1.78	-2.41	Aspartate aminotransferase, mitchondrial	ASP	AT2G30970	1e-179
Aspartate family synthesis
JCGZ_17398	-0.64	1.39	-2.65	-3.15	Asparagine synthase (glutamine-hydrolysing)	ASN1	AT3G47340	0
JCGZ_02212	-1.58	-0.52	-3.59	-1.43	Homocysteine S-methyltransferase	HMT3	AT3G22740	1e-141
JCGZ_26867	-0.96	-0.57	-1.77	-1.01	Aspartate kinase	AK2	AT5G14060	0
Branch chain group synthesis
JCGZ_26444	-0.06	-0.43	1.24	2.84	Acetolactate synthase	ALS	AT3G48560	0
JCGZ_15973	-1.23	0.24	-1.65	-1.25	Branched-chain amino aicd transaminase 2	BCAT-2	AT1G10070	1e-158
Aa degradation
JCGZ_16092	2.93	2.26	3.48	2.85	Asparaginase B1	ASPGB1	AT3G16150	1e-158
JCGZ_23544	1.15	2.6	1.5	0.67	l-allo-threonine aldolase, putative	THA2	AT3G04520	1e-151
JCGZ_25643	2.48	1.72	-0.04	1.22	Proline dehydrogenase	PRODH	AT5G38710	1e-140
Protein.synthesis. ribosomal protein
JCGZ_06304	-0.43	-0.2	-1.28	-1.03	Ribosomal protein S17	RPS17	AT1G79850	6e-40
JCGZ_03565	-0.1	-0.29	-1.14	-1.43	Embroyo defective 1473	EMB1473	AT1G78630	1e-93
JCGZ_05903	-1.73	-1.14	-1.04	-1.13	Ribosomal protein S7e family protein	40SRPS7	AT1G48830	9e-89
JCGZ_21646	-1.33	-0.91	-1.43	-1.06	Ribosomal protein L7Ae/L30e/S12e/Gadd45 family protein	60SRPL7A	AT3G62870	1e-115
JCGZ_25625	-0.44	0.5	-1	-1.58	Alpha-L RNA-binding motif/Ribosomal protein S4 family protein	RPS4	AT5G15750	3e-84
Protein degradation
JCGZ_24905	1.18	1.14	0.65	1.43	Metacaspase 1B	MC1B	AT1G02170	1e-68
JCGZ_17905	0.8	0.33	1.35	1.15	Zincin-like metalloproteases family protein		AT1G67690	0
JCGZ_23345	1.13	0.4	1.28	1.21	Metallopeptidase M24 family protein		AT3G05350	0
JCGZ_10866	-0.87	0.47	2.93	1.01	Eukaryotic aspartyl protease family protein		AT3G52500	1e-112
JCGZ_08649	3.87	0.81	-1.23	-3.88	Serine protease inhibitor		AT5G43580	3e-13
JCGZ_14155	1.87	2.39	1.12	-1.77	Serine protease inhibitor		AT3G61980	3e-09
Protein degradation. subtilase
JCGZ_14789	1.03	1.45	2.22	2.75	Subtilisin-like serine protease 2	SUBL	AT4G34980	1e-25
JCGZ_20815	1.33	0.63	1.54	1.86	Subtilase 4.12	SBT4.12	AT5G59090	1e-178
JCGZ_01361	1	0.87	1.56	1.89	Subtilase family protein	SBT	AT5G59190	1e-177
JCGZ_20711	0.02	-0.29	-1.77	-1.02	Stomatal density and disttribution 1	SDD1	AT1G04110	1e-157
Serine protease
JCGZ_03332	2.57	-3.07	-1.41	-1.86	Serine carboxypeptidase-like 7	SCPL7	AT3G10450	2e-89
JCGZ_21391	1.91	-1.92	-3.86	-4.3	Serine carboxypeptidase-like 31	SCPL31	AT1G11080	0
JCGZ_16380	-1.83	0.13	-3.03	-1.49	Serine carboxypeptidase-like 2	SCPL2	AT1G73300	1e-104
JCGZ_01887	0	-5.36	-2.62	-1.34	Serine carboxypeptidase-like 17	SCPL17	AT3G12203	1e-99
JCGZ_23945	1.35	1.22	1.29	0.36	Serine carboxypeptidase-like 28	SCPL28	AT2G35770	1e-171
Note: The values were represented as log2(TPMtreatment/ TPMcontrol)
