# Supplementary material for: Global gene expression analysis of the response of physic nut (Jatropha curcas L.) to medium- and long-term nitrogen deficiency
Source: PLoS One. 2017 Aug 17;12(8):e0182700. doi: 10.1371/journal.pone.0182700 (PMC5560629; doi:10.1371/journal.pone.0182700)
Supplement: S5 Table — (XLSX) [file pone.0182700.s011.xlsx]

## Sheet: Additional file 6 Table S5
S5 Table. DEGs associated with cell wall synthesis and structure in roots.
Gene identifier	2d-1	2d-2	16d-1	16d-2	Gene description	Synonym	Tair number	E-value
Cellulase synthesis
JCGZ_25583	-1.41	-1.16	-0.97	-0.54	COBRA-like extracellular glycosyl-phosphatidyl inositol-anchored protein family	COBL4	AT5G15630	0
Hemicellulase synthesis
JCGZ_25413	-2.08	-1.02	-0.94	-0.18	Glucuronic acid substitution of xylan 1	GUX1	AT3G18660	0
Degradation.cellulase
JCGZ_23882	0.61	0.68	1.74	1.51	Glycosyl hydrolase family protein		AT3G47000	8e-98
JCGZ_02702	1.62	1.1	-0.31	-1.13	Lysosomal β glucosidase	GLUA	AT5G20950	0
Degradation.pectate lyase
JCGZ_19059	-1.51	-1.25	-0.9	-0.49	Polygalacturonase	PGLR4	AT1G48100	0
Modification
JCGZ_15624	-1.06	-1.74	-3.08	-1.69	Expansin A1	EXP1	AT1G69530	8e-95
JCGZ_20976	0.69	1.93	-2.31	-1.62	Expansin 12	EXP12	AT3G15370	3e-98
JCGZ_25805	-1.71	-1.25	-1.42	-0.7	Expansin B3	EXPB3	AT4G28250	1e-104
JCGZ_26912	-0.01	-3.26	-4.39	-1.49	Xyloglucan endotransglucosylase/hydrolase 5	XTH5	AT5G13870	1e-150
JCGZ_08704	2.29	3.23	-0.28	1.3	Xyloglucan endotransglucosylase/hydrolase 23	XTH23	AT4G25810	1e-115
Pathogenesis related protein
JCGZ_07180	1.04	0.54	-1.52	-1.25	Plant natriuretic peptide A	PNP-A	AT2G18660	1e-17
Pectin esterase
JCGZ_07521	1.84	1.01	1.97	2.02	Pectin methylesterase	PME	AT5G20860	1e-124
JCGZ_04732	5.54	8.05	0.85	0.32	Pectin methylesterase 6	PME6	AT1G23200	1e-164
JCGZ_14551	0.86	1.79	-2.38	-1.95	Pectin methylesterase 17	PME17	AT2G45220	0
JCGZ_23829	-1.57	-1.68	-0.05	-1.75	Pectin methylesterase 35	PME35	AT3G59010	1e-169
JCGZ_23157	-0.24	-1	-1.19	-1.28	Pectinacetylesterase family protein		AT5G26670	1e-178
