# Supplementary material for: Global gene expression analysis of the response of physic nut (Jatropha curcas L.) to medium- and long-term nitrogen deficiency
Source: PLoS One. 2017 Aug 17;12(8):e0182700. doi: 10.1371/journal.pone.0182700 (PMC5560629; doi:10.1371/journal.pone.0182700)
Supplement: S6 Table — (XLSX) [file pone.0182700.s012.xlsx]

## Sheet: Additional file 7 Table S6
S6 Table. DEGs associated with phytohormone biosynthesis and signaling transduction in roots.
Gene ID	2d-1	2d-2	16d-1	16d-2	Gene description	Synonym	Tair 10 ID	E-value
Ethylene.synthesis
JCGZ_12148	2.88	1.21	-1.31	-1.26	Aminocyclopropane carboxylate oxidase 5	ACO5	AT1G77330	1e-126
JCGZ_07388	-1	1.32	-1.01	-1.12	Aminocyclopropane carboxylate oxidase 1	ACO1	AT2G19590	1e-133
ET.signal transduction
JCGZ_03452	1.81	2.23	-0.82	-1.26	Ethylene-responsive element binding factor 1	ERF1	AT4G17500	8e-58
JCGZ_16108	1.83	1.3	0.85	-1.22	DREB and EAR motif protein 1	DEAR1	AT3G50260	2e-42
JCGZ_27017	-0.38	-0.63	-1.27	-1.44	Ethylene and salt inducible 3	ESE3	AT5G25190	5e-31
JCGZ_21469	1.78	1.19	0.46	0.27	Ethylene-responsive transcription factor 12	ERF12	AT1G28360	2e-37
JCGZ_15310	1.21	1.31	2.33	0.81	Ethylene-responsive transcription factor 4	ERF4	AT3G15210	1e-20
JCGZ_00754	1.16	1.25	0.86	1.15	Transcription factor bHLH123	bHLH123	AT3G20640	1e-72
JA synthesis
JCGZ_10035	1.19	1.77	-0.04	-0.25	Allene oxide synthase	AOS	AT5G42650	1e-132
JCGZ_22158	1.75	2.16	0.81	0.51	Jasmonate O-methyltransferase	JMT	AT1G19640	5e-88
JA signaling transduction
JCGZ_24672	3.05	1.74	0.46	-0.24	Jasmonate-ZIM-domain protein 1	JAZ 1	AT1G19180	9e-36
GA synthesis-degradation
JCGZ_06824	0.14	1.43	1.95	1.21	2-OG and Fe(II)-dependent oxygenase superfamily protein		AT1G52800	5e-87
JCGZ_06224	2.69	1.78	-0.74	-0.1	2-OG and Fe(II)-dependent oxygenase superfamily protein		AT1G52820	1e-134
JCGZ_06223	1.89	0.03	-2.24	-1.68	2-OG and Fe(II)-dependent oxygenase superfamily protein		AT1G52820	2e-72
JCGZ_06219	1.23	0.27	-2.72	-2.7	2-OG and Fe(II)-dependent oxygenase superfamily protein		AT4G21690	1e-128
JCGZ_21925	1.01	1.95	0.01	-0.44	ent-Copalyl diphosphase synthetase 1	CPS1	AT4G02780	0
JCGZ_21144	1.23	1.45	-0.47	-0.49	ent-kaurene synthase 1	KS1	AT1G79460	0
GA singal transduction
JCGZ_13266	-0.72	-0.18	1.13	1.27	DELLA protein GAI1	GAI1	AT1G14920	1e-101
JCGZ_09653	0.18	-0.06	-1.21	-1.43	Gibberellin-regulated family protein	GASA14	AT5G14920	2e-24
ABA. Synthesis-degradation
JCGZ_12396	1.65	1.01	1.15	0.31	ABA DEFICIENT 1	ABA1	AT5G67030	0
JCGZ_08796	3.35	2.18	0.85	-0.58	Momilactone-A synthase	MOMAS	AT1G52340	2e-65
ABA.signaling
JCGZ_07377	1.72	1.81	0.5	0.58	ABA insensitive 1	ABI1	AT4G26080	3e-81
Auxin synthesis-degradation
JCGZ_21766	1.17	1.88	-1	0.5	IAA-leucinde resistant-like 2	ILL2	AT5G56660	1e-142
Auxin signaling
JCGZ_10346	-1.65	-1.09	-0.14	-0.93	Auxin resistant 1	AXR1	AT1G05180	0
JCGZ_20054	-0.52	-1.43	-1.54	-1.08	Auxin response factor 16	ARF16	AT4G30080	0
JCGZ_24654	2.36	2.22	0.64	-0.15	SAUR-like auxin-responsive protein family		AT1G79130	1e-07
Brassinosteroid.synthesis-degradation
JCGZ_10710	1.19	1.43	-1.75	-1.53	Phyb activation tagged 1	CYP734A1	AT2G26710	2e-90
Salicylic acid. Synthesis-degradation
JCGZ_04780	1.41	-0.24	-1.82	-2.15	S-adenosyl-L-methionine-dependent methyltransferases superfamily protein		AT1G68040	7e-94
JCGZ_22258	1.03	1.11	1.37	0.72	S-adenosyl-L-methionine-dependent methyltransferases superfamily protein		AT5G38780	1e-73
