# Supplementary material for: Global gene expression analysis of the response of physic nut (Jatropha curcas L.) to medium- and long-term nitrogen deficiency
Source: PLoS One. 2017 Aug 17;12(8):e0182700. doi: 10.1371/journal.pone.0182700 (PMC5560629; doi:10.1371/journal.pone.0182700)
Supplement: S7 Table — (XLSX) [file pone.0182700.s013.xlsx]

## Sheet: Additional file 8 Table S7
S7 Table. DEGs associated with transcription factor families in roots.
Gene ID	2d-1	2d-2	16d-1	16d-2	Gene description	Symbol	Tair 10 ID	E-value
MYB
JCGZ_14233	1.27	2.87	2.66	0.97	MYB-related protein 3	MYB3	AT1G22640	1e-54
JCGZ_16555	1.16	1.15	2.27	0.43	MYB proto-oncogene protein	MYB36	AT5G57620	4e-62
JCGZ_16088	1.01	2.35	2.69	0.21	R2R3-MYB transcription factor	MYB44	AT5G67300	5e-61
JCGZ_05658	1.03	1.12	-0.75	0.12	R2R3-MYB transcription factor	MYB48	AT3G46130	3e-75
JCGZ_02792	1.57	1.41	0.16	-0.31	MYB proto-oncogene protein	MYB4	AT4G38620	1e-70
JCGZ_07608	-0.73	1.74	1.27	1.87	R2R3 MYB transcription factor	MYB7	AT2G16720	3e-50
JCGZ_07008	-0.96	-0.81	-1.78	-1.3	R2R3-MYB transcription factor	MYB123	AT5G35550	2e-46
MYB-related
JCGZ_24140	1.36	0.73	2.69	1.73	Duplicated homeodomain-like superfamily protein		AT5G04760	2e-63
WRKY
JCGZ_21600	1.37	1.15	-0.28	-0.11	WRKY transcription factor 65	WRK65	AT1G29280	1e-58
JCGZ_14332	1.61	1.47	0.11	0.73	WRKY transcription factor 22	WRK22	AT4G01250	3e-63
JCGZ_07088	2.95	1.45	-1.25	-1.43	WRKY family		AT4G31805	2e-13
CCAAT
JCGZ_07455	1.31	1.38	1.11	1.97	Nuclear transcription factor Y subunit A-3	NF-YA3	AT1G72830	1e-39
JCGZ_08742	3.01	2.27	1.67	3.4	Nuclear transcription factor Y subunit A-10	NF-YA10	AT5G06510	2e-45
JCGZ_01991	1.1	1.16	0.84	1.56	Nuclear transcription factor Y subunit B-5	NF-YB5	AT2G47810	6e-34
NAC
JCGZ_06869	1.81	1.95	-0.79	0.04	NAC domain-containing protein 47	NAC47	AT3G04070	7e-89
JCGZ_17675	1.66	1.14	0.92	2.11	NAC domain containing protein 74	NAC74	AT4G28530	1e-77
JCGZ_23886	-0.58	-0.01	-1.04	-1.02	NAC transcription factor-like 9	NTL9	AT4G35580	3e-35
bZIP
JCGZ_09831	2.47	1.68	3.35	6.05	bZIP61	bZIP61	AT3G58120	2e-69
JCGZ_23494	1.54	1.58	-0.88	-0.33	Basic leucine zipper 63	bZIP42	AT5G28770	5e-63
JCGZ_11804	1.27	1.13	-0.19	-0.09	Basic leucine-zipper 42	bZIP42	AT3G30530	3e-35
HB
JCGZ_17781	-3.81	-1.74	-0.41	-0.36	Knotted-like homeobox gene 6	KNAT6	AT1G23380	1e-105
JCGZ_21170	-2.44	-3.66	-2.4	-1.71	Bumbershoot 1	BUM	AT1G62360	1e-110
JCGZ_05487	-1.96	-2.65	-1.35	-0.67	Bel1-like homeodomain 8	BLH8	AT2G27990	5e-36
JCGZ_15969	-2.4	-1.37	-0.81	-0.54	Homeobox protein knotted-1-like 2	KNAT1	AT4G08150	1e-119
bHLH
JCGZ_23231	1.53	1.69	2.34	0.48	ATBS1 interactinge factor 4	AIF4	AT1G09250	3e-26
JCGZ_20010	-1.96	-1.24	-0.98	-1.31	bHLH106	bHLH106	AT2G41130	2e-66
JCGZ_16731	0.75	0.85	-2.31	-2.12	Flowering bHLH 4	FBH4	AT2G42280	1e-61
JCGZ_26864	-0.55	-0.29	-1.45	-1.22	Inducer of CBF expression 1	ICE1	AT3G26744	1e-113
JCGZ_15880	0.19	1.4	1.64	2.02	Transcription factor bHLH107	bHLH107	AT3G56770	7e-19
C2H2 Zinc finger
JCGZ_02456	-0.42	1.63	-1.07	-1.23	Transcription factor IIIA	TFIIIA	AT1G72050	7e-86
JCGZ_09121	3.22	1.59	2.38	0.36	ZINC-finger protein 10	ZFP10	AT2G37740	2e-23
JCGZ_18434	3.11	1.68	0.63	-1.25	Zinc finger of Arabidopsis thaliana 11	ZAT11	AT2G37430	1e-30
C2C2
JCGZ_11638	1.79	1.2	0.77	0.01	Dof zinc finger protein Cycling DOF factor 3	DOF3	AT3G47500	9e-93
JCGZ_15619	-0.15	0.59	-1.1	-1.02	Cycling DOF factor 2	CDF2	AT5G39660	6e-70
JCGZ_21458	-0.72	1.12	2.77	1.58	DNA binding with one finger 5.6	DOF5.6	AT5G62940	1e-21
LOB
JCGZ_08592	-0.42	0.04	1.95	1.36	LOB domain-containing protein 4	LBD4	AT1G31320	8e-58
