# Supplementary material for: Global gene expression analysis of the response of physic nut (Jatropha curcas L.) to medium- and long-term nitrogen deficiency
Source: PLoS One. 2017 Aug 17;12(8):e0182700. doi: 10.1371/journal.pone.0182700 (PMC5560629; doi:10.1371/journal.pone.0182700)
Supplement: S8 Table — (XLSX) [file pone.0182700.s014.xlsx]

## Sheet: Additional file 9 Table S8
S8 Table. DEGs involved in N absorption, water and solute channel, and transport in leaves.
Gene ID	2d-1	2d-2	16d-1	16d-2	Gene description	Synonym	Tair10 ID	E-value	Character description
Nitrate transporters
JCGZ_17788	5.88	1.38	3.25	3.42	Nitrate transporter2.5	NRT2.5	AT1G12940	0	High-affinity
JCGZ_20799	2.07	-0.1	3.18	3.22	Nitrate transporter 1.1	NRT1.1	AT1G12110	0	Dual-affinity
JCGZ_06316	-0.87	0.02	-1.97	-2.1	Nitrate transporter 1.11	NRT1.11	AT1G52190	0	Low affinity
Amino acid transporters
JCGZ_18296	0.04	-0.07	1.05	1.2	Lysine/histidine transporter	LHT	AT1G25530	0	Transmembrane transport
JCGZ_08132	0.7	-3.58	1.39	2.61	Amino acid transporter	AAT	AT1G47670	1e-109	Transmembrane transport
JCGZ_11162	1.66	0.42	1.12	2.31	Cationic amino acid transporter 5	CAT5	AT2G34960	0	Uptake of Lys, Arg and Glu
JCGZ_01916	1.75	-0.63	1.51	2.01	Polyaminine uptake transporter 4	PUT4	AT3G13620	3e-37
JCGZ_05764	8.02	-0.78	2.77	4.21	Amino acid transporter	AAT	AT5G16740	1e-137	Transmembrane transport
JCGZ_07746	0.19	0.32	-1.46	-3.51	Amino acid permease 1	AAP1	AT1G58360	1e-150	Neutral amino acid transport
Peptide and oligopeptide transporters
JCGZ_03353	1.41	-0.14	1.6	1.26	Peptide transporter 3	PTR3	AT2G40460	0	Membrane
JCGZ_02368	1.05	-1.6	1.67	1.04	Peptide transporter 3	PTR3	AT5G46050	0	Tri-peptide transporter
JCGZ_08965	1.76	1.28	1.65	1.91	Oligopeptide transporter 5	OPT5	AT4G26590	0
Phosphate transporters
JCGZ_17699	1.2	-0.19	2.09	3	Inorganic phosphate transporter 1;7	PHT1;7	AT3G54700	0
JCGZ_02324	3.72	0	6.15	4.64	Phosphate transporter 1;3	PHT1;3	AT5G43360	0
ABC transporters
JCGZ_24916	0.07	1.65	3.73	2.47	ATP-binding cassette (ABC) transporter	ABCG11	AT1G17840	1e-169	Plasma membrane-localized
JCGZ_24865	2.34	0.04	2.22	3.76	ATP-binding cassette (ABC) transporter	ABCG36	AT1G59870	0	Plasma membrane-localized
JCGZ_25946	0.18	0.22	1.65	2.37	ATP-binding cassette (ABC) transporter	ABCG15	AT3G21090	0	ATPase activity
JCGZ_08375	2.07	0.8	5.1	4.04	Transparent TESTA 12	TT12	AT3G59030	0	Proton antiporter, transport of proanthocyanidin precursors into vacuole
JCGZ_22366	1.37	1.07	0.02	0.1	MATE efflux family protein		AT4G38380	1e-155	Antiporter, drug transmembrane transport
JCGZ_08191	0.49	-1.15	-1.25	-1.87	P-glycoprotein 13	PGP13	AT1G27940	0	ATPase activity
Sugar transporters
JCGZ_21348	0.27	0.02	1.32	2.01	Hexose transporter 1	STP1	AT1G11260	0
JCGZ_15780	1.13	-0.78	1.5	1.13	Major facilitator superfamily protein		AT1G34580	0	Carbohydrate transmembrane transport
Sulphate transporters
JCGZ_11992	1.26	-0.71	2.25	2.39	Sulfate transporter 1:3	SUT1;3	AT1G22150	0	High affinity
Metabolite transporters at the membrane
JCGZ_21250	-0.87	0.03	1.66	1.71	Glucose-6-Phosphate/phosphate translocator 2	GPT2	AT1G61800	1e-165
JCGZ_10279	-0.95	-0.03	-2.28	-2.04	Phosphoenolpyruvate (pep)/phosphate translocator 2	PPT2	AT3G01550	1e-121	Antiporter
JCGZ_23357	0.97	1.21	1.44	1.61	Peroxisomal adenine nucleotide carrier 1	PNC1	AT3G05290	1e-131
JCGZ_26029	1.56	2.6	0.17	-0.62	SLAC1 homologue 3	SLAH3	AT5G24030	1e-176
Nucleotide transporters
JCGZ_16599	1.39	1.51	1.06	-0.15	Nucleobase cation symporter 1		AT5G03555	2e-83
Metal transporters
JCGZ_16395	-0.25	-2.28	-2.39	-1.1	Yellow stripe like 3	YSL3	AT5G53550	0
JCGZ_16024	0.62	-0.24	1.78	3.67	Yellow stripe like 5	YSL5	AT3G17650	0
JCGZ_25020	-0.08	1.3	-1.19	-3.32	Cation exchanger 3	CAX3	AT3G51860	1e-148
JCGZ_07585	-2.44	-1.66	-4.37	-2.94	Copper transporter	COPT5	AT5G20650	1e-31	High-affinity
Major intrinsic proteins
JCGZ_16577	-0.76	-1	-2.38	-1.59	Gamma tonoplast intrinsic protein 1;1	TIP1;1	AT2G36830	1e-113	Water channel, with the transport of urea and hydrogen peroxide
JCGZ_01828	1.74	-0.94	1.87	1.21	Small and basic intrinsic protein 1A	SIP1;1	AT3G04090	4e-34	Plant aquaporins
Calcium transporters
JCGZ_25020	-0.08	1.3	-1.19	-3.32	Calcium/proton exchanger	CAX3	AT3G51860	1e-148
Cyclic nucleotide or calcium regulated channels
JCGZ_17403	1.02	2.54	1.51	1.41	Cyclic nucleotide-binding transporter 1	CNBT1	AT3G17700	0	Cyclic nucleotide gated channel
Misc
JCGZ_09282	0.85	1.33	2.56	2.26	MATE efflux family protein		AT1G15170	1e-154	Antiporter activity
JCGZ_02642	0.39	0.51	-1.45	-2.43	MATE efflux family protein		AT3G03620	1e-153	Antiporter activity
JCGZ_23025	-1.14	-3.67	-2.05	-1.61	MATE efflux family protein		AT5G52450	1e-133	Antiporter activity
JCGZ_03344	1.16	0.4	1.97	1.78	AZA-guanine resistant1	AZG1	AT3G10960	0	Plant adenine-guanine transporter
JCGZ_24037	1.01	1.06	0.21	-1.61	Transport protein particle (TRAPP) component		AT5G54750	2e-96	ER to Golgi vesicle-mediated transport
Note: The values were represented as log2(TPMtreatment/ TPMcontrol)
