# Supplementary material for: Global gene expression analysis of the response of physic nut (Jatropha curcas L.) to medium- and long-term nitrogen deficiency
Source: PLoS One. 2017 Aug 17;12(8):e0182700. doi: 10.1371/journal.pone.0182700 (PMC5560629; doi:10.1371/journal.pone.0182700)
Supplement: S9 Table — (XLSX) [file pone.0182700.s015.xlsx]

## Sheet: Additional file 10 Table S9
S9 Table. DEGs related to N reutilization in leaves.
Gene ID	2d-1	2d-2	16d-1	16d-2	Gene description	Synonym	Tair 10 ID	E-value
Glutamate family synthesis
JCGZ_01379	-1.14	-0.69	-1.47	-2.2	delta1-pyrroline-5-carboxylate synthase 1	P5CS1	AT2G39800	0
Organic acid synthesis
JCGZ_24092	0.62	0.65	1.17	2.18	Aspartate aminotransferase	AspAT	AT2G22250	0
Aspartate family synthesis
JCGZ_18325	1.52	1.15	1.28	2.33	Homocysteine S-methyltransferase	HMT1	AT3G25900	1e-151
JCGZ_19076	2.39	1.99	1.16	1.06	S-adenosylmethionine synthase 2	SAM2	AT4G01850	0
Branched chain group
JCGZ_15974	-0.2	0.94	1.97	2.27	Branched-chain amino acid aminotransferase	BCAT2	AT1G10070	1e-147
Aromatic Aa synthesis
JCGZ_23416	1.44	1.87	0.56	1.91	3-dehydroquinate dehydratase/shikimate 5-dehydrogenase	MEE32	AT3G06350	0
JCGZ_07087	-0.08	0.19	-1.15	-1.65	Chorismate mutase	CHMU	AT5G10870	4e-88
JCGZ_17004	0.79	-1.45	-1.1	-1.69	Arogenate dehydrogenase		AT5G34930	5e-64
Aa degradation
JCGZ_16092	2	1.23	3.17	2.68	Asparaginase B1	ASPGB1	AT3G16150	1e-158
JCGZ_17571	0	1.81	6.08	3.22	3-Ketoacyl-CoA thiolase 2	KAT2	AT2G33150	0
JCGZ_01591	-0.22	-1.7	1.09	1.91	Methylcrotonyl-CoA carboxylase	MCCB	AT4G34030	0
JCGZ_23544	1.5	2.61	2.52	0.87	l-allo-threonine aldolase	THA2	AT3G04520	1e-151
Protein activation
JCGZ_18869	0.09	0.71	1.21	1.43	Alanine-tRNA ligases		AT3G16565	1e-102
Ribosome biogenesis
JCGZ_08096	-1.16	0.79	1.55	1.61	Pre-rRNA-processing protein TSR1 homolog	TSR1	AT1G42440	0
JCGZ_13359	-0.96	0.24	1.96	1.64	Homologue of NAP57	NAP57	AT3G57150	0
JCGZ_26075	-1.37	0.66	1.3	1.61	Fibrillarin 2	FIB2	AT4G25630	1e-130
JCGZ_00215	-1.13	-1.15	0.17	-0.18	Pescadillo ortholog 1	PEP1	AT2G40360	0
Synthesis. Initiation
JCGZ_02713	0.77	-0.56	1.59	1.46	Novel cap-binding protein	NCBP	AT5G18110	4e-97
Synthesis. Elongation
JCGZ_12224	-1.73	1.13	1.85	1.34	Embryo defective 2785	EMB2785	AT2G31060	0
JCGZ_21976	-2.11	1.46	1	1.98	GTP binding elongation factor Tu family protein		AT4G02930	0
Degradation. Cycteine protease
JCGZ_07488	1.13	0.41	1.33	1.14	Cysteine proteinases superfamily protein		AT3G45310	1e-168
JCGZ_04503	0.94	-0.95	1.87	1.1	Papain family cysteine protease		AT4G39090	1e-149
JCGZ_10746	0.37	1.56	-1.42	-2.28	Xylem cysteine peptidase 1	XCP1	AT4G35350	1e-163
Degradation. Serine protease
JCGZ_04331	0.71	-0.23	2.44	1.01	Serine protease inhibitor (SERPIN) family protein		AT1G47710	1e-140
JCGZ_16007	0.71	0.23	2.03	1	Serine carboxypeptidase-like 17	scpl17	AT3G12203	1e-146
JCGZ_18036	1.55	2.93	-0.34	-0.11	Serine carboxypeptidase-like 20	scpl20	AT4G12910	0
JCGZ_06156	0.78	1.02	-1.15	-1.3	Rhomboid-like protein 5	RBL5	AT1G52580	1e-69
Degradation. UBQ.E2
JCGZ_14732	0.19	-0.64	1.02	1.22	Ubiquitin-conjugating enzyme 35	UBC35	AT1G78870	5e-86
JCGZ_21443	0.82	0.11	1.61	2.12	Ubiquitin-conjugating enzyme 24	UBC24	AT2G33770	0
JCGZ_25782	0.6	1.09	1.95	1.32	Ubiquitin-conjugating enzyme 25	UBC25	AT3G15355	2e-99
Degradation. UBQ.E3
JCGZ_20228	-0.17	0.6	1.02	1.26	Ubiquitin protein ligase 5	UPL5	AT4G12570	0
JCGZ_11357	2.26	2.26	1.17	1.77	RING/U-box superfamily protein		AT1G13195	1e-83
JCGZ_23076	4.3	-0.71	2.46	2.37	ARM repeat superfamily protein		AT1G76390	2e-34
JCGZ_09908	-0.38	0.36	1.55	1.39	LisH/CRA/RING-U-box domains-containing protein		AT4G37880	1e-112
JCGZ_25023	0.18	-0.07	1.23	1.7	RING/U-box superfamily protein		AT5G01520	1e-103
JCGZ_09634	1.43	-0.51	1.23	1.07	RING/U-box superfamily protein		AT5G40250	3e-32
JCGZ_21526	-0.27	1.12	1.86	1.31	RING/U-box superfamily protein		AT2G42360	2e-29
JCGZ_17946	1.26	1	-0.25	0.46	Galactose oxidase/kelch repeat superfamily protein		AT1G67480	1e-143
JCGZ_19928	0.44	-0.02	1.31	1.09	F-box family protein		AT5G39250	5e-97
JCGZ_12100	-0.42	-0.1	2.04	1.1	Asymmetric leaves enhancer 3	AE3	AT1G21780	1e-158
Degradation. Protosome
JCGZ_01319	-0.27	-0.71	1.45	1.95	RP non-ATPase subunit 8A	RPN8A	AT5G05780	1e-155
Protein folding
JCGZ_12922	-2.36	-0.26	1.16	1.42	Heat shock protein 60	HSP60-3B	AT3G23990	0
JCGZ_09051	-0.06	1.63	1.85	1.7	Heat shock cognate protein 70-1	HSC70-1	AT5G02500	0
JCGZ_07519	-0.29	-0.01	1.5	1.51	Chaperonin 20	CPN20	AT5G20720	1e-112
JCGZ_08052	-0.19	0.56	-1.47	-1.01	FKBP-like peptidyl-prolyl cis-trans isomerase family protein		AT1G20810	2e-73
Note: The values were represented as log2(TPMtreatment/ TPMcontrol)
