# Supplementary material for: Global gene expression analysis of the response of physic nut (Jatropha curcas L.) to medium- and long-term nitrogen deficiency
Source: PLoS One. 2017 Aug 17;12(8):e0182700. doi: 10.1371/journal.pone.0182700 (PMC5560629; doi:10.1371/journal.pone.0182700)
Supplement: S10 Table — (XLSX) [file pone.0182700.s016.xlsx]

## Sheet: Additional file 12 Table S10
S10 Table. DEGs involved in carbon (C) metabolism in leaves.
Gene identifier	2d-1	2d-2	16d-1	16d-2	Gene description	synonym	Tair ID	E-value
Tetrapyrrole synthsis
JCGZ_04315	-0.23	0.42	-1.78	-1.2	Uroporphyrinogen III synthase	UROS	AT2G26540	5e-89
JCGZ_03346	0.04	-0.09	-1.18	-1.35	Uroporphyrinogen decarboxylase	DCUP	AT2G40490	1e-179
JCGZ_02881	-0.02	0.1	-1.27	-1.03	Magnesium-protoporphyrin IX monomethyl ester cyclase	CRD1	AT3G56940	0
PS II
JCGZ_19291	-0.31	-0.33	-1.04	-1.56	Photosystem II reaction center PsbP family protein	PsbP	AT2G28605	1e-95
Cyclic eletron flow-chlororespiration
JCGZ_02730	-0.36	-0.47	-1.83	-1.05	NDH-dependent cyclic electron flow 1	NDF2	AT1G64770	1e-121
Calvin cycle
JCGZ_18330	-0.66	-0.4	-5.54	-4.39	Ribulose-bisphosphate carboxylase small chain	RUBISCO	AT1G67090	2e-70
TCA cycle
JCGZ_10511	0.748106	0.984008	1.00312	2.15707	Isocitrate dehydrogenase C	ICDH	AT1G54340	0
JCGZ_17656	0.0440136	0.882275	1.09015	1.14172	Succinyl-CoA ligase	SCL	AT2G20420	0
JCGZ_17777	-0.987335	1.44731	1.03346	1.4021	ATP-citrate synthase	ACS	AT1G10670	0
Note: The values were represented as log2(TPMtreatment/ TPMcontrol)
