# Supplementary material for: Global gene expression analysis of the response of physic nut (Jatropha curcas L.) to medium- and long-term nitrogen deficiency
Source: PLoS One. 2017 Aug 17;12(8):e0182700. doi: 10.1371/journal.pone.0182700 (PMC5560629; doi:10.1371/journal.pone.0182700)
Supplement: S11 Table — (XLSX) [file pone.0182700.s017.xlsx]

## Sheet: Additional file 14 Table S11
S11 Table. DEGs associated with cell wall synthesis and structure in leaves.
Gene identifier	2d-1	2d-2	16d-1	16d-2	Gene description	Synonym	Tair number	E-value
Precursor synthesis
JCGZ_20636	-0.35	1.22	-1.04	-1.94	UDP-glucose 4-epimerase	UGE1	AT1G63180	0
JCGZ_26228	-0.19	0.88	-1.93	-1.36	UDP-D-glucuronate 4-epimerase 2	GAE2	AT1G02000	1e-160
Cell wall proteins
JCGZ_13795	0.3	0.13	-1.47	-1.5	Fasciclin-like arabinogalactan 7	FLA7	AT2G04780	6e-63
JCGZ_14505	0.1	0.72	-1.71	-1.97	Fasciclin-like-like arabinogalactan protein 10	FLA10	AT3G60900	1e-126
JCGZ_20491	0.36	1.18	-1.38	-2.24	Arabinogalactan protein 20	AGP20	AT3G61640	4e-14
JCGZ_19587	-0.39	-0.91	-3.61	-4.5	Pollen Ole e 1 allergen and extensin family protein	PRP4	AT4G38770	1e-36
Cellulose synthesis.cellulase synthase
JCGZ_09647	0.59	0.11	-1.69	-1.58	Cellulose synthase-like C4	CSLC4	AT3G28180	0
JCGZ_17641	1.14	1.84	-0.72	-0.67	cellulose synthase A4	CESA4	AT5G44030	0
JCGZ_20424	1.7	1.13	2.69	2.65	Cellulose synthase-like G3	CSLG3	AT4G23990	0
Modification
JCGZ_26912	0.51	-0.16	-3.06	-2.02	Xyloglucan endotransglucosylase/hydrolase 5	XTH5	AT5G13870	1e-150
JCGZ_21260	1.83	1.47	-1.58	-3.89	Xyloglucan endotransglucosylase/hydrolase 8	XTH8	AT1G11545	1e-130
JCGZ_13838	-0.82	3.28	-2.19	-2.95	Xyloglucan endotransglucosylase/hydrolase 9	XTH9	AT4G03210	1e-128
JCGZ_15624	-0.59	-0.36	-3	-2.8	Expansin A1	EXP1	AT1G69530	8e-95
JCGZ_03325	-0.04	-2.05	-1.34	-1.27	Alpha-Expansin	EXPA8	AT2G40610	1e-109
Pathogenesis related protein
JCGZ_15471	-0.9	0.44	2.58	2.78	Plant natriuretic peptide A	PNP-A	AT2G18660	5e-30
JCGZ_04123	-2.38	0	3.01	2.85	Plant natriuretic peptide A	PNP-A	AT2G18660	2e-29
JCGZ_13276	1.13	-0.24	1.25	1.61	Plant natriuretic peptide A	PNP-A	AT2G18660	7e-09
Degradation.cellulase
JCGZ_08230	-0.23	0.18	-1.18	-1.95	Endoglucanase	GUN2	AT1G19940	0
JCGZ_19059	0.28	-0.36	-4.6	-6.68	Polygalacturonase	PGLR4	AT1G48100	0
JCGZ_17739	0.47	1.39	-1.08	-1.19	Polygalacturonase 2	PG2	AT1G70370	0
JCGZ_12924	0.87	-0.02	-2.89	-2.98	Pectin lyase-like superfamily protein		AT1G04680	0
JCGZ_17875	0.19	-0.58	-2.86	-1.8	Pectin lyase family protein		AT1G67750	0
JCGZ_11370	0.43	1.63	-4.84	-1.59	Pectin lyase-like superfamily protein		AT5G63180	0
JCGZ_07358	0.35	0.57	-1.55	-2.26	Pectin lyase-like superfamily protein	PME	AT5G19730	1e-174
Pectin esterase
JCGZ_07521	0.35	-1.08	1.14	1.19	Pectin methylesterase	PME	AT5G20860	1e-124
JCGZ_04732	-0.38	0	4.05	3.73	Pectin methylesterase 6	PME 6	AT1G23200	1e-164
JCGZ_23829	0.38	-6.33	2.06	3.72	Pectin methylesterase 35	PME35	AT3G59010	1e-169
