# Supplementary material for: Global gene expression analysis of the response of physic nut (Jatropha curcas L.) to medium- and long-term nitrogen deficiency
Source: PLoS One. 2017 Aug 17;12(8):e0182700. doi: 10.1371/journal.pone.0182700 (PMC5560629; doi:10.1371/journal.pone.0182700)
Supplement: S12 Table — (XLSX) [file pone.0182700.s018.xlsx]

## Sheet: Additional file 16 Table S12
S12 Table. DEGs associated with phytohormone metabolism and signaling transduction in leaves.
Gene ID	2d-1	2d-2	16d-1	16d-2	Gene description	Synonym	Tair 10 ID	E-value
JA.synthesis
JCGZ_24688	0.82	0.2	1.85	1.04	Lipoxygenase	LOX4	AT1G72520	0
JCGZ_07923	-0.14	-0.53	3.38	1.92	Lipoxygenase	LOX2.1	AT3G45140	0
JCGZ_04368	-0.02	-1.97	3.02	2.19	Allene oxide synthase	AOS	AT5G42650	0
JCGZ_07478	0.21	1.16	1.48	1.26	Oxophytodienoate-reductase 3	OPR3	AT2G06050	1e-176
JCGZ_22158	-0.32	2.15	4.63	3.82	Jasmonate O-methyltransferase	JMT	AT1G19640	5e-88
JCGZ_14286	-0.32	-1.09	2.81	1.02	Jasmonate resistant 1	JAR1	AT2G46370	0
Giberrelin synthesis
JCGZ_06225	0.05	-0.18	-2.08	-1.06	GA3 beta-hydroxylase 1	GA3OX1	AT1G15550	1e-129
GA.signal transduction
JCGZ_22004	0.67	-1.12	3.5	1.21	GA insensitive darf 1B	GID1B	AT3G63010	1e-155
JCGZ_22457	-0.21	1.57	-2.23	-2.08	GA-stimulated arabidopsis 6	GASA6	AT1G74670	7e-25
JCGZ_25966	0.63	2.46	-4.79	-6.3	GA-stimulated arabidopsis 6	GASA6	AT1G74670	6e-27
JCGZ_08216	-0.14	0.64	-1.2	-1.09	GAST1 protein homolog 1	GASA1	AT1G75750	3e-25
JCGZ_19847	0.25	1.77	-2.09	-1.72	GAST1 protein homolog 4	GASA4	AT5G15230	5e-28
ABA signal transduction
JCGZ_07377	1.61	1.17	2.25	1.42	ABA insensitive 1	ABI1	AT4G26080	3e-81
JCGZ_11611	0.64	1.82	1.22	1.28	HVA22 homologue A	HVA22A	AT1G74520	7e-73
Ethylene synthesis
JCGZ_20540	1.74	3.02	3.57	0.2	ACC synthase 1	ACS1	AT3G61510	0
JCGZ_13755	0.3	0.98	1.4	1.31	Aminocyclopropane carboxylate oxidase	ACO	AT1G05010	1e-125
Ethylene.signal transduction
JCGZ_13335	1.87	-1.04	-2.8	-2.84	SHINE 1	SHN1	AT1G15360	2e-52
JCGZ_03450	-1.04	2.45	1.33	2.1	Ethylene-responsive element binding factor R 6	ERF-6-6	AT4G17490	1e-52
JCGZ_21507	2.76	1.2	2.24	3.63	Ethylene-responsive transcription factor 2	ERF2	AT5G47220	6e-27
JCGZ_18287	-1.04	1.75	-1.54	-1.54	AP2/ERF and B3 domain-containing transcription repressor TEM1	TEM1	AT1G25560	1e-120
JCGZ_13970	-1.31	0.08	-1.79	-1.22	Ethylene-responsive element-binding family protein, EREBP-like factor,ATEBP	ERF72	AT3G16770	2e-37
JCGZ_18709	0	-1.35	-1.53	-1.03	AINTEGUMENTA-like 6	AIL6	AT5G10510	1e-157
JCGZ_02710	2.05	1.2	-1.7	0.75	Ethylene-responsive transcription factor RAP2-11	RA2.11	AT5G19790	1e-23
SA synthesis-degradation
JCGZ_10666	2.4	1.95	2.96	2.62	Salicylic acid glucosyltransferase 1	SAGT1	AT2G43820	1e-136
JCGZ_15067	1.24	-0.09	1.75	1.31	Salicylic acid glucosyltransferase 1	SAGT1	AT2G43820	1e-130
Auxin.signal transduction
JCGZ_12104	0.4	0.7	1.7	1.18	IAA-leucine resistant (ILR)-like 2	ILL2	AT5G56660	2e-59
JCGZ_13855	1.26	1.27	0.32	-1.04	Transport inhibitor response 1	TIR1	AT3G62980	0
JCGZ_23487	1.51	1.08	1.49	1.25	NAD(P)-linked oxidoreductase superfamily protein	ATB2	AT1G60710	1e-100
JCGZ_08234	1.04	1.13	-1.17	-0.35	Small auxin upregulated RNA 51	SAUR51	AT1G75580	8e-44
JCGZ_19614	1.21	1.68	-2.76	-2.79	Small auxin upregulated RNA 20	SAUR20	AT5G18020	3e-31
JCGZ_18461	2.01	1.12	-1.11	-0.85	Auxin-responsive family protein	ARF	AT2G04850	1e-161
JCGZ_14553	0.42	-2.05	2.11	2.39	SAUR-like auxin-responsive protein family	ARF	AT3G60690	3e-51
JCGZ_18457	0.94	3.97	3.59	4.29	Auxin-responsive family protein	ARF	AT5G35735	2e-84
JCGZ_18010	2.95	-3.93	3.06	1.94	SAUR-like auxin-responsive protein family		AT5G50760	5e-17
JCGZ_07745	1.76	1.24	1.44	0.91	Auxin-responsive protein IAA18	IAA18	AT1G51950	2e-46
JCGZ_02272	-1.27	-0.64	-1.07	-1.32	Auxin-responsive protein IAA14	IAA14	AT4G14550	4e-49
JCGZ_02271	-1.73	-0.36	-1.54	-1.35	Auxin-responsive protein IAA4	IAA4	AT5G43700	3e-73
BR.synthesis-degradation
JCGZ_08846	0.65	-2.61	-1.31	-1.47	Clomazone-resistant	DWF4	AT3G50660	2e-96
JCGZ_24572	1.39	0.48	1.09	1.32	PHYB activation tagged suppessor 1	BAS1	AT2G26710	1e-17
Br.signal transduction
JCGZ_07884	1.6	0.26	-1.81	-1.81	Exordium-like 5	EXL5	AT2G17230	1e-138
JCGZ_04043	2.18	4.7	-4.25	-1.3	BRI1 suppressor 1	BRS1	AT4G30610	1e-116
JCGZ_02411	0.29	1.31	1.23	1.5	BRI1-associated receptor kinase	BAK1	AT4G33430	0
