# Supplementary material for: Global gene expression analysis of the response of physic nut (Jatropha curcas L.) to medium- and long-term nitrogen deficiency
Source: PLoS One. 2017 Aug 17;12(8):e0182700. doi: 10.1371/journal.pone.0182700 (PMC5560629; doi:10.1371/journal.pone.0182700)
Supplement: S13 Table — (XLSX) [file pone.0182700.s019.xlsx]

## Sheet: Additional file 17 Table S13
S13 Table. DEGs associated with secondary metabolism in leaves.
Gene ID	L2d-1	L2d-2	L16d-1	L16d-2	Gene description	Synonym	Tair 10 ID	E-value
Terpenoid backbone biosynthesis
JCGZ_23012	0	0	8.49625	2.63098	1-deoxy-D-xylulose-5-phosphate synthase	DXS	AT4G15560	0
JCGZ_11087	0.16	0.65	1.07	1.14	4-diphosphocytidyl-2-C-methyl-D-erythritol kinase	ISPE	AT2G26930	1e-145
JCGZ_13437	1.4402	-1.56635	1.51377	2.25244	Geranyl (geranyl) diphosphate synthase 11	GGPS1	AT4G36810	1e-106
JCGZ_21393	0	0	7.06	2.65	g(E,E)-geranyllinalool synthase	GES	AT1G61120	9e-19
JCGZ_15541	-0.85	1.47	1.29	1.07	Terpene synthase 21	TPS21	AT5G23960	1e-132
synthesis of phenylpropanoids
JCGZ_18759	1.05	0.47	1.88	2.74	Nicotinamidase 1	NIC1	AT2G22570	5e-98
JCGZ_07452	3.52	4.26	4.2	2.76	Penylalanine ammonia-lyase	PAL4	AT3G10340	0
JCGZ_16521	1.6	0.39	2.18	2.91	Phenylalanine ammonia-lyase	PALY	AT3G53260	0
JCGZ_17318	1.03	-0.77	1.65	2.25	Trans-cinnamate 4-monooxygenase	TCMO	AT2G30490	0
JCGZ_08679	-0.02	0.79	1.69	2.35	4-coumarate:CoA ligase 2	4CL2	AT3G21240	0
JCGZ_25660	2.06	1.03	1.68	0.32	Cinnamoyl-CoA reductase	DFRA	AT5G14700	2e-67
JCGZ_06475	0.33	-0.24	2.27	1.69	Ferulic acid 5-hydoxylase 1	FAH1	AT4G36220	0
Synthesis of flavonoid
JCGZ_20688	2.32	1.27	2.79	1.66	Leucoanthocyanidin dioxygenase isoform 2	LDOX	AT4G22880	1e-145
JCGZ_21298	2.04	1.46	2.53	1.71	Banyuls	BAN	AT1G61720	1e-127
JCGZ_19954	0.77	0.46	2.04	1.88	Anthocyanin 5-aromatic acyltransferase	ACT	AT5G39090	1e-101
JCGZ_26889	1.8	0.94	2.6	2.62	Chalcone synthase	CHS	AT5G13930	2e-53
JCGZ_12173	0	1.81	4.03	4.18	Chalcone synthase	CHS	AT5G13930	1e-123
JCGZ_06413	2.11	0.49	2.87	2.48	Chalcone synthase	CHS	AT5G13930	0
JCGZ_03321	1.36	1.8	2.16	3.32	Chalcone isomerase	CHI1	AT5G05270	5e-71
JCGZ_06610	1.45	1.58	1.82	1.15	Chalcone isomerase	CHI1	AT3G55120	6e-83
JCGZ_19899	1.74	2.31	0.56	1.38	Anthocyanidin 3-O-glucosyltransferase 5	UFOG5	AT2G18570	8e-53
JCGZ_18383	0.77	-1.08	1.59	2.42	2-OG and Fe(II)-dependent oxygenase superfamily protein		AT5G24530	1e-147
JCGZ_04459	2.11	1.44	3.55	2.79	Bifunctional dihydroflavonol 4-reductase/flavanone 4-reductase	DFRA	AT5G42800	1e-152
JCGZ_06540	1.56	0.2	2	2.62	Flavanone-3-hydroxylase	FL3H	AT3G51240	1e-174
Note: The values were represented as log2(TPMtreatment/ TPMcontrol)
