# Supplementary material for: Global gene expression analysis of the response of physic nut (Jatropha curcas L.) to medium- and long-term nitrogen deficiency
Source: PLoS One. 2017 Aug 17;12(8):e0182700. doi: 10.1371/journal.pone.0182700 (PMC5560629; doi:10.1371/journal.pone.0182700)
Supplement: S14 Table — (XLSX) [file pone.0182700.s020.xlsx]

## Sheet: Additional file 20 Table S14
S14 Table. DEGs associated with transcription factor families in leaves.
Gene ID	2d-1	2d-2	16d-1	16d-2	Gene description	Symbol	Tair 10 ID	E-value
MYB
JCGZ_19870	1.04	2.31	1.49	-0.38	MYB proto-oncogene protein	MYB16	AT5G15310	9e-99
JCGZ_07608	3.52	3.61	7.19	3.11	R2R3 MYB transcription factor	MYB7	AT2G16720	3e-50
JCGZ_14233	1.55	1.61	2.93	2.52	MYB-related protein 3	MYB3	AT1G22640	1e-54
JCGZ_02792	1.83	-0.54	2.71	1.33	MYB proto-oncogene protein	MYB4	AT4G38620	1e-70
WRKY
JCGZ_00400	3.04	0	2.63	1.38	WRKY DNA-biding protein 33	WRKY33	AT2G38470	1e-108
JCGZ_00647	0.12	1.47	1.52	1.35	WRKY transcription factor 70	WRK70	AT3G56400	3e-29
JCGZ_14118	-0.43	0.32	2.27	1.79	WRKY transcription factor 42	WRK42	AT4G04450	4e-12
JCGZ_07028	-0.02	-1.91	1.03	1.62	WRKY transcription factor 11	WRK11	AT4G31550	5e-98
CCAAT box
JCGZ_09222	1.14	-0.67	1.21	1.05	CCAAT-binding transcription factor family protein	NF-YA7	AT1G30500	4e-35
JCGZ_08742	1.08	1.02	1.5	2.39	Nuclear transcription factor Y subunit A-10	NF-YA10	AT5G06510	2e-45
LBD
JCGZ_12518	0.01	-0.64	-1.84	-2.35	LOB domain-containing protein	LBD37	AT5G67420	3e-75
bHLH
JCGZ_26386	-1.06	-0.8	-2.8	-1.82	bHLH DNA-binding superfamily protein		AT5G50915	2e-48
JCGZ_02482	0.39	0.88	3.4	1.23	bHLH DNA-binding superfamily protein		AT5G57150	4e-61
JCGZ_00754	1.16	1.25	0.86	1.15	Transcription factor bHLH123	bHLH123	AT3G20640	1e-72
C2C2
JCGZ_20055	1.27	3.58	-0.13	-1.56	GATA transcription factor, putative	GATA8	AT3G54810	9e-37
C2H2
JCGZ_04806	-0.04	-0.21	-1	-1.22	Zinc finger, C2H2	ZFP4	AT1G66140	1e-37
HB
JCGZ_14207	-1.01	1.68	1.78	2.22	Homeobox 12	HB-12	AT3G61890	6e-50
JCGZ_03440	-0.98	0.24	-1.46	-1.56	Homeobox-leucine zipper protein, HAT2	HAT2	AT4G16780	4e-97
